# Supplementary material for: A Revised Phylogenetic Classification for Viola (Violaceae)
Source: Plants (Basel). 2022 Aug 27;11(17):2224. doi: 10.3390/plants11172224 (PMC9460890; doi:10.3390/plants11172224)
Supplement: Supplementary file 1 [file plants-11-02224-s001.zip]

Archive with 3 entries (2 files):
- supplementary/
- supplementary/File S1.pdf
- supplementary/File S2.zip
